# Supplementary material for: HSP90 Modulates T2R Bitter Taste Receptor Nitric Oxide Production and Innate Immune Responses in Human Airway Epithelial Cells and Macrophages
Source: Cells. 2022 Apr 27;11(9):1478. doi: 10.3390/cells11091478 (PMC9101439; doi:10.3390/cells11091478)
Supplement: Supplementary file 1 [file cells-11-01478-s001.zip]

Archive with 1 entries (1 files):
- cells-1686253-supplementary.pdf
